# Supplementary material for: Flexible Hydrophobic Paper-Based Microfluidic Field-Effect Biosensor Amplified by RNA-Cleaving DNAzyme-Based DNA Nanostructure for Mg2+ Detection
Source: Biosensors (Basel). 2025 Jun 24;15(7):405. doi: 10.3390/bios15070405 (PMC12293950; doi:10.3390/bios15070405)
Supplement: Supplementary file 1 [file biosensors-15-00405-s001.zip]

Archive with 1 entries (1 files):
- biosensors-3658489-supplementary.pdf
